# Supplementary material for: Serum Proteomics Provides Novel Biomarkers of Inflammation, Tissue Injury, and Therapeutic Response in Experimental Chagas Disease
Source: Microorganisms. 2026 Mar 5;14(3):588. doi: 10.3390/microorganisms14030588 (PMC13028842; doi:10.3390/microorganisms14030588)
Supplement: Supplementary file 1 [file microorganisms-14-00588-s001.zip]

Archive with 2 entries (2 files):
- microorganisms-4103234-supplementary-1.pdf
- Tables. docx.pdf
